# Supplementary material for: In Vitro Gene Conservation Status and the Quality of the Genetic Resources of Native Hungarian Sheep Breeds
Source: Vet Sci. 2024 Jul 25;11(8):337. doi: 10.3390/vetsci11080337 (PMC11360158; doi:10.3390/vetsci11080337)
Supplement: Supplementary file 1 [file vetsci-11-00337-s001.zip]

Archive with 1 entries (1 files):
- vetsci-3091402-supplementary.pdf
